# Supplementary material for: Antimony Nanoparticles Encapsulated in Self-Supported Organic Carbon with a Polymer Network for High-Performance Lithium-Ion Batteries Anode
Source: Nanomaterials (Basel). 2022 Jul 6;12(14):2322. doi: 10.3390/nano12142322 (PMC9316927; doi:10.3390/nano12142322)
Supplement: Supplementary file 1 [file nanomaterials-12-02322-s001.zip]

Archive with 1 entries (1 files):
- nanomaterials-1763190-supplementary.pdf
